# Supplementary material for: DNA interference is controlled by R-loop length in a type I-F1 CRISPR-Cas system
Source: BMC Biol. 2020 Jun 15;18:65. doi: 10.1186/s12915-020-00799-z (PMC7296934; doi:10.1186/s12915-020-00799-z)
Supplement: Supplementary file 1 — Additional file 1: Table S1. Spacer sequences in the CRISPR2 region of Aggregatibacter actinomycetemcomitans D7S-1. [file 12915_2020_799_MOESM1_ESM.xlsx]

## Sheet: Table S1
Table S1. Spacer sequences in the CRISPR2 region of Aggregatibacter actinomycetemcomitans D7S-1
Accession	NC_017846.2 [Positions: 274752-283929]
Direct repeat	CTTCACTGCCGAATAGGCAGCTTAGAAA
#	Spacer length distribution in the CRISPR2
	Spacer length (bp)	Count
	31	1
	32	143
	33	7
	56	1
*	Seqences were used for WebLogo alignment in the Figure 1B
Spacer No.	Sequence (5'-3')	Length#	Match	Upstream sequence*	Downstream sequence
1	AAATAACAGCAAGTTCATTTTTAATTCCTCTA	32	ND	ND	ND
2	AACTTTTGCCGTAATTTGCTCTAATATAGTTA	32	ND	ND	ND
3	TTCTATGTGTATTTTATGCAGTTTAATTAGCT	32	ND	ND	ND
4	TTGAATTGTTAAATTTCTGTTAAAAATGCAAA	32	ND	ND	ND
5	ACAACAGCAGCGGGTACCTGAAAAATTTTTGA	32	ND	ND	ND
6	AGAATCACTTTTAGCTTGTAACAAACTACCAGT	33	ND	ND	ND
7	ATCAGGTAAATCTTCAAATTCAACTGTTTGTG	32	ND	ND	ND
8	TGATTTATTAACGGTTATCAATGAGTTTTCTT	32	ND	ND	ND
9	GGCGCTCGCTTAGATGTTGATCTTGTGACAAC	32	ND	ND	ND
10	TTTTTTTGTTAAAAAATATCATTAAAGTTACT	32	ND	ND	ND
11	TCCGGGATAAGCGCCCCGCGGGCGTCTTCGCG	32	ND	ND	ND
12	ATAATTGTCGATACCCTTCATCTAATGAACTA	32	ND	ND	ND
13	ATTACCTGTTTCAACAATTAATTTAGCCATTT	32	ND	ND	ND
14	ATGAAATAAGTCGACAAATTTTTCACCATTTG	32	ND	ND	ND
15	TAAAGCAGATGTACGAAAGATTCGTTTTATTT	32	ND	ND	ND
16	AGTATACAACCCGTTTTGATCTAATTCCCTTG	32	ND	ND	ND
17	ACAAGCTTTATATTTGCATTTGCAAACTATTG	32	ND	ND	ND
18	TGTATACAGCCCTTTTTGATCTAATTCCTTTG	32	ND	ND	ND
19	ATCTTTGTCTAAAAGGATTTATGATACACTGT	32	ND	ND	ND
20	TGATTATGATGGATTGATTTCGCGAACAATTC	32	Bacteriophage Aaphi23 [Sequence ID: AJ560763.1; Positions: 26351-26320]/Aggregatibacter phage S1249 [Sequence ID: GQ866233.1; Positions: 16749-16780]	CTTATCCACC	AGCTCTTGTT
21	AAAAAAATTAGAGTGGGATTCCTCACGAGGTA	32	Bacteriophage Aaphi23 [Sequence ID: AJ560763.1; Positions: 26176-26207]/Aggregatibacter phage S1249 [Sequence ID: GQ866233.1; Positions: 16924-16893]	TATTTGAGCC	TTTCATGGGC
22	TGTGCTATATTTTCAGCCTGTGAAGTGCGGTC	32	Bacteriophage Aaphi23 [Sequence ID: AJ560763.1; Positions: 23965-23934]/Aggregatibacter phage S1249 [Sequence ID: GQ866233.1; Positions: 19135-19166]	AACAAAACCC	GGTTTTTTCG
23	ATTATGGGTAAAACCGCAAAATTCCTCGATGC	32	Bacteriophage Aaphi23 [Sequence ID: AJ560763.1; Positions: 27238-27269]/Aggregatibacter phage S1249 [Sequence ID: GQ866233.1; Positions: 15794-15763]	GGATAAAACC	GTTTTTAGGT
24	AAGGACATAATGCGATCTCTTTGCCAGTTGAT	32	Bacteriophage Aaphi23 [Sequence ID: AJ560763.1; Positions: 25198-25167]/Aggregatibacter phage S1249 [Sequence ID: GQ866233.1; Positions: 17902-17933]	GGGCGCTACC	GAAATCCTTG
25	AATCAAAAATCGCCGCCTTGCCTGATGTTAAA	32	Bacteriophage Aaphi23 [Sequence ID: AJ560763.1; Positions: 39379-39410]/Aggregatibacter phage S1249 [Sequence ID: GQ866233.1; Positions: 3676-3645]	GACGCTATCC	CAGGTGAAAG
26	ATTTTGTAAAGCGCTCAATAATGCGAGAAATC	32	Bacteriophage Aaphi23 [Sequence ID: AJ560763.1; Positions: 34623-34592]/Aggregatibacter phage S1249 [Sequence ID: GQ866233.1; Positions: 8409-8440]	TCTGAAAACC	GCGGGCGCAA
27	TTCATCGCCAGCCTGTAGTGGGAACGTCACTG	32	Bacteriophage Aaphi23 [Sequence ID: AJ560763.1; Positions: 37995-37964]	TAGCAATGCC	CAAAGCCCCC
28	TATTGAACATGAAATTAAAATATGTATTGTCC	32	ND	ND	ND
29	CTTTTGAGCACCTTTACTCATTGGCCTTTATT	32	ND	ND	ND
30	TACTCAAGCACCGGTTCAACAAGCAGTAGGTA	32	ND	ND	ND
31	AATTGCAAATCAAAACATTCTCTTGTAGCTTT	32	ND	ND	ND
32	CTGAAACAAGTTCTCCCAAGCCAACAAAACTAT	33	ND	ND	ND
33	TTAGTGACACTTGCTTGTTTTCTTGGATTTAA	32	ND	ND	ND
34	TCAAAAATTTTTCAGGTACCCGCTGCGATTGT	32	ND	ND	ND
35	TGTGGATAACTTTTCAACGTCTTCGATCGAGA	32	ND	ND	ND
36	AATGGCACAATTATATCCTGACAGAGTTAGTG	32	ND	ND	ND
37	TGCCGCAATTGTGGGCATACATTATCGCAAAC	32	ND	ND	ND
38	GTCATCAGGCCAAGTCAAAGTAGGGCGTTAAG	32	ND	ND	ND
39	TGATATGGGTTTCATTATTAACACAATTTTAT	32	ND	ND	ND
40	CTAATAGCTTCATAGTTGCGTTTTTTTAATGT	32	ND	ND	ND
41	TCTGATAAGTTTCTGTCGATTCTCGCCAATGT	32	Bacteriophage Aaphi23 [Sequence ID: AJ560763.1; Positions: 26134-26103]/Aggregatibacter phage S1249 [Sequence ID: GQ866233.1; Positions: 16966-16997]	AAGGGTTTCC	TTGCTAAGTA
42	AATATCAAAAAATCGGCAATTTTGAAATCCGC	32	Bacteriophage Aaphi23 [Sequence ID: AJ560763.1; Positions: 41671-41702]/Aggregatibacter phage S1249 [Sequence ID: GQ866233.1; Positions: 1390-1359]	CATGATTTCC	AGGTATCCAG
43	GCAGTACGCAGCCTTATTTTTTCTTCCTTGAA	32	Bacteriophage Aaphi23 [Sequence ID: AJ560763.1; Positions: 36476-36507]/Aggregatibacter phage S1249 [Sequence ID: GQ866233.1; Positions: 6580-6549]	TTACTTGTCC	GATGAGAGCG
44	ATCTTGCGCCTGCGAAACCGCCACAGATTGGA	32	Bacteriophage Aaphi23 [Sequence ID: AJ560763.1; Positions: 36065-36034]/Aggregatibacter phage S1249 [Sequence ID: GQ866233.1; Positions: 6991-7022]	TGGCGCTACC	TTAGCATATC
45	TAGAGTTCTTGTATTGGAATCAATAAGCTGCT	32	Bacteriophage Aaphi23 [Sequence ID: AJ560763.1; Positions: 40982-40951]/Aggregatibacter phage S1249 [Sequence ID: GQ866233.1; Positions: 2079-2108]	TAACATCACC	TTTAGCAAAA
46	TGCTGCAATTGTGGGCATACATTATCGCAAAC	32	ND	ND	ND
47	TGTTGAAATACCTTTTGATGGTGCGATTAAAC	32	ND	ND	ND
48	AACAAAACCCGCTATAGAATATGATGTAGCGA	32	ND	ND	ND
49	TACTCAAGCACCGGTTCAACAGAATTTTGTTC	32	ND	ND	ND
50	TACTAATTCCAGACGTTCAATCAGCATTAATA	32	ND	ND	ND
51	ATGTAAATCAATATGAAATGTTCAAAGCTATT	32	ND	ND	ND
52	TATACAACAAATCAGGTAAAGGTAACATTTA	31	ND	ND	ND
53	ATGTAAATCAATATGAAATGTTCAAAGCTATT	32	ND	ND	ND
54	TATACAACAAATCAGGTAAAGGTAACATTCTA	32	ND	ND	ND
55	TTATGAAGAAGCAATGACAGCTGTAATTATTT	32	ND	ND	ND
56	TGTGGATAACTTTTCAACATCTTCGATCGAGA	32	ND	ND	ND
57	AACCATTGATGACGGCGATCAGATGTTGGTTG	32	ND	ND	ND
58	ATCGGTCATATTGATTTAGTAAAAGATATGCC	32	ND	ND	ND
59	CGCTGCAATTGTGGGCATACATTATCGCAAAC	32	ND	ND	ND
60	AAATTACAGCTAATTCATTTTTATGTACTTTT	32	ND	ND	ND
61	ATGTAGGCATTTGTTTTGATTTCTGTAATTTT	32	ND	ND	ND
62	ACGACTTGTTATAGCTTTAGTAGGCATAGGAA	32	ND	ND	ND
63	AATGGCACATAGTTTTGTTGGCTTGGGAGAAC	32	ND	ND	ND
64	GTCCATTTTATTTTCCTATTTTTTTAAAAGAA	32	ND	ND	ND
65	TATTTGTAATTCACCGATATTTTCAATTAACT	32	ND	ND	ND
66	TTAAAAAATATGCTGACAGATAGTTTTGAGGT	32	ND	ND	ND
67	CACGATTCCATAATTGGCGGTAGCCTTCATCT	32	ND	ND	ND
68	TTCGTCATAGTCTTTCTTAGTAATAGCATGCT	32	ND	ND	ND
69	TTGACGTTGCACTAATTGAGATGGCATGGAAA	32	ND	ND	ND
70	ATTAAGAATGGTTATATTTTGGTACAAAAAGA	32	ND	ND	ND
71	AAGAAGAAAGTATCAATGCTTTACTTTCATAT	32	ND	ND	ND
72	AAAAAATATACTACTTGTTAGTATAATAAATA	32	ND	ND	ND
73	ATTAAGACGGGAAAAATATTTACAAAAATTAT	32	ND	ND	ND
74	CCAAACTTATTTTTTAATTTGTTAATTCGATT	32	ND	ND	ND
75	TCTTTGTTTAAATCTTTGATTGATAAAATAAT	32	ND	ND	ND
76	ATATGCACAAACAGTTGAATTTGAAGACTTGC	32	ND	ND	ND
77	AAATAATTAAATGGGTTAGGGAATTAATAAAT	32	ND	ND	ND
78	TAGAAGACCGCCATTTAACGAAAATCACATGA	32	ND	ND	ND
79	AGAGCACAGAGAAGTTATTTTAAAACAAGCTA	32	ND	ND	ND
80	TTGAGCCCATGCCGGTGGTGCAACATTTTGAC	32	ND	ND	ND
81	TTGAGCCCATGCCGGTGGTGCAACATTTTGAC	32	ND	ND	ND
82	AACAAACTGCACTGATAAGCAATTATTGGTTG	32	ND	ND	ND
83	TAAAGCAGATGTACGAAAGATTCGTTTTATTT	32	ND	ND	ND
84	ACCAATAAAAATTATCTTTTCCCGTAATATAA	32	ND	ND	ND
85	ATGAATTTTGACAATTTAGAAATGATAAGAAA	32	ND	ND	ND
86	ACAATTTTGACTCGAATTTTTCTATTTTTGTG	32	ND	ND	ND
87	ATTAATGGCGGGATTTTTTTTGTCTGAACAAA	32	ND	ND	ND
88	TCTCAAATAGCCAATATTTACACTACTAAAAG	32	ND	ND	ND
89	ACGAATGAAGCGACTATTTAATCGTGGGCATT	32	ND	ND	ND
90	ATTTTGATCGTACTGTTTTACAAAATTACAGT	32	ND	ND	ND
91	ATTGAATTAAATAACGTGCTGTTTCTACACCA	32	ND	ND	ND
92	TATTCGGCAGTGAAGCAGAAGACAGTCAATGT	32	ND	ND	ND
93	TATTCGGCAGTGAAGTTTACTATCTTGCAAAA	32	ND	ND	ND
94	ATTTTTCCCAATTGCCATGAAATAAGTCTACAA	33	ND	ND	ND
95	AAATGAAAATAGAAGTCATTTAGGAGCAAGCC	32	ND	ND	ND
96	ACGAGCCATAGCTTCTTTACCAATTCCTGTTA	32	ND	ND	ND
97	AATTCCTGTTAGACCCAACAAAACAAAGTAAT	32	ND	ND	ND
98	ATTATTAATGAACTATTAAAAGTAAATCCAAA	32	ND	ND	ND
99	TTCTTCAACAAGACTATCGCTTAAAGAATCGT	32	ND	ND	ND
100	AACAAAATTATGTGCCATTGGTTGTTGCGTTG	32	ND	ND	ND
101	TTTTAGATTGAAATAGTGTTGCAATATTACTT	32	ND	ND	ND
102	TTTCCCGAGGTGCTTTTTCTTTTTCAGTTTCC	32	ND	ND	ND
103	AGATTCTGTCACACATTGGCAGCCTGTTCCAG	32	ND	ND	ND
104	GCACGTAATCGTTACGGTTGCTCAACAAAATT	32	ND	ND	ND
105	ACGATATTTAAACGTGAGATAAGCCCTTCTTC	32	ND	ND	ND
106	TAGCTTGTTTTAAAATAACTTCTCTGCGCTCT	32	ND	ND	ND
107	ATCGGAAGTAGTGTTAAATTTAATGGCTTACT	32	ND	ND	ND
108	AATGCCTAATTTAGATAGGGGCTAGGGTTTAAT	33	ND	ND	ND
109	AAGACCGGTAAAAACTATTGCAAAACTTGCTG	32	ND	ND	ND
110	CAAAGCAGATGAACGAAAAATTCGTTTTATTT	32	ND	ND	ND
111	CATAGGCAAAAATTAAGACCTAGGGGTGGGGGT	33	ND	ND	ND
112	TTCATCTAATGAGCTATTCATTTTATCGTCAC	32	ND	ND	ND
113	ATTATCAGTTTTTACAAATTTCCAACCTATCC	32	ND	ND	ND
114	TTTAAGTCGTCAATTGATGGCAGAAATTTTAA	32	ND	ND	ND
115	GAGTTAGTGAAATTAATGAACCGGTCCCTGATCTTCACTGCCGAATTGTCCTTTAA	56	ND	ND	ND
116	TTTTTAAAAATCTCTGTAACAAAATCATATAT	32	ND	ND	ND
117	TTTACCTGATTTGTTGTATAAATCTAGTAAAA	32	ND	ND	ND
118	AACTTTTATTTATTTCGATGTCATTTTTCATC	32	ND	ND	ND
119	AAGCTTCCAAAATTTTTGAAGTAGCGGCTGCT	32	ND	ND	ND
120	TGTAATATAAACATTTGTAAAAAATCCATTTT	32	ND	ND	ND
121	ACTAAAAGCTTAAAATAAATTAAGCTACCACC	32	ND	ND	ND
122	AAGAACATTAAAGAAGTGTCTGCTCCTGCTTT	32	ND	ND	ND
123	TACAATTAAAACTCCAATTTTGTGCCCTTTTA	32	ND	ND	ND
124	TGAATATTTAATAAAACAATTATTAATCTTAT	32	ND	ND	ND
125	TAACAAATCCTTTCGGCGTTTGATGAGTAAGT	32	ND	ND	ND
126	ATCGTCTAAAGAACTGTTAATATTGTTATCAC	32	ND	ND	ND
127	TACGGCTAATCCATTCCCGACAGCACAACCGG	32	ND	ND	ND
128	AAGATGATAACATTTTGAACTTTTCTGTTCAT	32	ND	ND	ND
129	ATGGAAAGGCGCGATGATTTGGTGCAATCCTC	32	ND	ND	ND
130	TGTTCAATGGCGTATTAGTTCTTGTAAGGGTC	32	ND	ND	ND
131	AGTATATAACCCATTTTCGTCTAATTCTCTCG	32	ND	ND	ND
132	ATTCAAAATTCGCTTTGCTTGTGATATATCTT	32	ND	ND	ND
133	TTTTCCAGATGGTGAAAATTCAGCATAAGTAT	32	ND	ND	ND
134	TAGCATACCATAATACAAAAACTAATCATGGA	32	ND	ND	ND
135	TTTAATAAAAGATTCAATAACTGATCTAGGTA	32	ND	ND	ND
136	TAACATTTCATACAGATTCAAGAAACGTTGTT	32	ND	ND	ND
137	TTTAAATTTAAAAAATCTATAATTGCTCAAAT	32	ND	ND	ND
138	TTTATATTAAAGCTGATTATCTTCTAAGAATT	32	ND	ND	ND
139	TCTGAAATAGCTAATATTTCCACCAATAAAAG	32	ND	ND	ND
140	AAAAGCGATCGCATGCTCCGCAACTGCAAAAA	32	ND	ND	ND
141	AAGATGATAACATTCTGAACTTTTCTGTTCAT	32	ND	ND	ND
142	ATTCTTCTACCAGTATTTGAACAATACCTTTTA	33	ND	ND	ND
143	ATTGATCAACAATATTTTTCAATGTTTGATAT	32	ND	ND	ND
144	ACCAATAAAAATTATCTTGCTTTGTAATATAA	32	ND	ND	ND
145	CTCTATGCCGATAAATTGGAGTTCTTACACCCT	33	ND	ND	ND
146	TATCATTAATACAGAGTTGAGCATTAATTCTT	32	ND	ND	ND
147	AAATCAGAAAGATAAAAAATGTAAGTCCAAAG	32	ND	ND	ND
148	CGGGTATTACAGAGCTGCAAAAAGCATATAGC	32	ND	ND	ND
149	ACCTGGTGTTGTAAAGGGGTGACGTTTGAAAC	32	ND	ND	ND
150	TCTGCAATCAGCTTTTCGGTGCCGTAGGCTTG	32	ND	ND	ND
151	CTTACCATCACCTTTGCCATTGTTTGTTCCGG	32	ND	ND	ND
152	GGCAGCGGTAAAAGTTATGAGGTGGTCCATTC	32	ND	ND	ND
