# Supplementary material for: DNA interference is controlled by R-loop length in a type I-F1 CRISPR-Cas system
Source: BMC Biol. 2020 Jun 15;18:65. doi: 10.1186/s12915-020-00799-z (PMC7296934; doi:10.1186/s12915-020-00799-z)
Supplement: Supplementary file 14 — Additional file 14. Individual data values. Values are provided for: Fig. 1: pannels D, E; Fig. 2: pannel D; Fig. 3: pannels B, C; F; Fig. 4: pannels B, D. [file 12915_2020_799_MOESM14_ESM.xlsx]

## Sheet: Figure 1D
Components of Aa-CRISPR-Cas that participate in plasmid or phage interference
Plasmid interference
Transformation efficiency of non-target plasmid pNT (CFU/ml)
	Exp. 1			Exp. 2			Exp. 3
Antibiotic selection	+	-	Ratio (+/-)	+	-	Ratio (+/-)	+	-	Ratio (+/-)
-	400000	4e+08	0.001	84000	50000000	0.00168	30000	120000000	0.00025
Cas1Cas2/3	300000	1.8e+08	0.00166667	128000	66000000	0.00193939	32000	3.4e+08	9.41176e-05
Cascade	1200000	1.6e+08	0.0075	1060000	36000000	0.0294444	100000	3e+08	0.000333333
Cascade-Cas1Cas2/3	2000000	1.8e+08	0.0111111	5000000	3600000000	0.00138889	240000	120000000	0.002
Transformation efficiency of target plasmid pSP-CC (CFU/ml)
	Exp. 1			Exp. 2			Exp. 3
Antibiotic selection	+	-	Ratio (+/-)	+	-	Ratio (+/-)	+	-	Ratio (+/-)
-	200000	3.2e+08	0.000625	84000	90000000	0.000933333	26000	3e+08	8.66667e-05
Cas1Cas2/3	18000	220000000	8.18182e-05	62000	66000000	0.000939394	400	4e+08	1e-06
Cascade	1400000	280000000	0.005	1200000	58000000	0.0206897	100000	1.6e+08	0.000625
Cascade-Cas1Cas2/3	400	2e+08	2e-06	1400	3000000000	4.66667e-07	800	8e+07	1e-05
Plasmid interference (ratio of normalised non-target DNA and target DNA transformation efficiencies)
	Exp. 1	Exp. 2	Exp. 3	Average	SD
-	1.6	1.8	2.88462	2.09487	0.69121
Cas1Cas2/3	20.3704	2.06452	94.1176	38.8508	48.7298
Cascade	1.5	1.42315	0.533333	1.15216	0.537296
Cascade-Cas1Cas2/3	5555.56	2976.19	200	2910.58	2678.38
Phage interference
	Infection of non-specific phage M13-NT (CFU/ml)
	Exp. 1	Exp. 2	Exp. 3	Exp. 4
-	10000000000	52000000000	4000000000	72000000000
Cas1Cas2/3	70000000000	144000000000	132000000000	58000000000
Cascade	82000000000	122000000000	174000000000	124000000000
Cascade-Cas1Cas2/3	82000000000	110000000000	68000000000	110000000000
	Infection of specific phage M13-SP-CC (CFU/ml)
	Exp. 1	Exp. 2	Exp. 3	Exp. 4
-	40000000000	52000000000	60000000000	80000000000
Cas1Cas2/3	76000000000	128000000000	116000000000	110000000000
Cascade	11800000	11200000	78000000	96000000
Cascade-Cas1Cas2/3	10600000	15600000	10800000	20000000
	Phage interference (ratio of non-target and target bacteriophages infections)
	Exp. 1	Exp. 2	Exp. 3	Exp. 4	Average	SD
-	0.25	1	0.0666667	0.9	0.554167	0.40266
Cas1Cas2/3	0.921053	1.125	1.13793	0.527273	0.927814	0.246734
Cascade	6949.15	10892.9	2230.77	1291.67	5341.11	3856.16
Cascade-Cas1Cas2/3	7735.85	7051.28	6296.3	5500	6645.86	834.81

## Sheet: Figure 1E
Promiscuity of PAM in Aa-CRISPR-Cas system.
	Interference of DNA (CFU/µg DNA)
PAM	Exp. 1	Exp. 2	Exp. 3	Exp. 4	Average	SD
CC	0	2	6		2.66667	3.05505
GC	0	14	14		9.33333	8.0829
TC	0	24	20		14.6667	12.8582
AC	0	10	0		3.33333	5.7735
CT	8	28	16		17.3333	10.0664
GT	25200	15400	6000	7400	13500	8831.01
TT	21000	12800	10800	14800	14850	4413.24
AT	19600	4600	6400	7600	9550	6812.49
CG	5400	2000	3200	8000	4650	2640.08
GG	24600	13400	7800	16400	15550	7007.38
TG	26600	14000	9000	15800	16350	7414.18
AG	29400	14000	10000	14200	16900	8554.92
CA	14200	20200	12000	12800	14800	3713.04
GA	14200	6600	5000	10000	8950	4073.9
TA	52000	11600	7000	10400	20250	21256.1
AA	47200	14200	12000	22000	23850	16147.1
Non-target	27000	12200	25000		21400	8029.94

## Sheet: Figure 2D
Cas2/3 is an ssDNA-stimulated ATPase.
	ATP hydrolysis rate (k, min-1)
	Exp. 1	Exp. 2	Exp. 3	Average	SD
Be DNR	0.00711904	0.00828242	0.00734035	0.0075806	0.000617779
M13	0.0444183	0.038628	0.026104	0.0363834	0.00936116
pUC169	0.0141241	0.00958158	0.00834729	0.0106843	0.00304217

## Sheet: Figure 3B
Phage interference mediated by altered-length Cascade complexes
	Infection of non-specific phage M13-NT (PFU/ml)			Infection of specific phage M13-SP-CC (PFU/ml)
Cascade	Exp. 1	Exp. 2	Exp. 3	Exp. 1	Exp. 2	Exp. 3
-30	14000000000	40000000000	38000000000	12000000000	50000000000	36000000000
-24	2000000000	4000000000	40000000000	2000000000	8000000000	30000000000
-18	10000000000	2400000000	8000000000	16000000000	2000000000	6000000000
-12	2000000000	3200000000	2600000000	12000000	8e+07	10000000
-6	14000000000	12000000000	14000000000	20000000	16000000	36000000
WT	6000000000	10000000000	560000000000	14000000	14000000	220000000
+6	12000000000	700000000000	340000000000	22000000	3e+08	2e+08
+12	10000000000	18000000000	440000000000	18000000	14000000	140000000
+18	12000000000	6000000000	10000000000	14000000	18000000	14000000
+24	6000000000	10000000000	80000000000	12000000	16000000	60000000
+30	8000000000	20000000000	20000000000	10000000	30000000	1.6e+08
+54	12000000000	10000000000	280000000000	14000000	24000000	1e+08
+84	10000000000	12000000000	340000000000	18000000	10000000	240000000
+144	24000000000	8000000000	12000000000	18000000	14000000	32000000
-	28000000000	22000000000	50000000000	34000000000	24000000000	80000000000
	Phage interference (ratio of non-spacific and specific phage infection)
Cascade	Exp. 1	Exp. 2	Exp. 3	Average	SD
-30	1.16667	0.8	1.05556	1.00741	0.188015
-24	1	0.5	1.33333	0.944444	0.419435
-18	0.625	1.2	1.33333	1.05278	0.376417
-12	166.667	40	260	155.556	110.42
-6	700	750	388.889	612.963	195.658
WT	428.571	714.286	2545.45	1229.44	1148.62
+6	545.455	2333.33	1700	1526.26	906.513
+12	555.556	1285.71	3142.86	1661.38	1333.93
+18	857.143	333.333	714.286	634.921	270.773
+24	500	625	1333.33	819.444	449.408
+30	800	666.667	125	530.556	357.493
+54	857.143	416.667	2800	1357.94	1268.13
+84	555.556	1200	1416.67	1057.41	447.915
+144	1333.33	571.429	375	759.921	506.209
-	0.823529	0.916667	0.625	0.788399	0.148973

## Sheet: Figure 3C
Plasmid interference mediated by altered-length Cascade complexes
	Interference of non-target plasmid - pNT (CFU/µg DNA)
Cascade	Exp. 1	Exp. 2	Exp. 3	Exp. 4	Average	SD
-30	366667	46667	366667	123333	225834	165605
-24	66667	46667	100000	6667	55000.2	39015.5
-18	33333	6667	133333	60000	58333.2	54534.9
-12	33333	26667	133333	93333	71666.5	50880.9
-6	100000	80000	166667	266667	153334	84151.7
WT	66667	3333	100000	200000	92500	82119
+6	200000	20000	23333	266667	127500	125207
+12	33333	66667	20000	100000	55000	35849.6
+18	333333	3333	500000	666667	375833	283175
+24	133333	10000	433333	300000	219166	185759
+30	433333	10000	333333	233333	252500	181115
+54	300000	10000	433333	166667	227500	181320
+84	66667	20000	73333	33333	48333.2	25748.1
+144	26667	43333	400000	266667	184167	180767
-	136667	36667	133333	300000	151667	109223
	Interference of target plasmid - pSP-CC (CFU/µg DNA)
Cascade	Exp. 1	Exp. 2	Exp. 3	Exp. 4	Average	SD
-30	333333	50000	100000	66667	137500	132200
-24	166667	33333	200000	30000	107500	88626.5
-18	266667	3333	133333	73333	119166	111766
-12	66667	20000	33333	76667	49166.8	26857.2
-6	16667	33333	100000	200000	87500	83194.3
WT	0	0	0	0	0	0
+6	0	0	0	0	0	0
+12	0	0	0	0	0	0
+18	0	0	0	0	0	0
+24	0	0	0	0	0	0
+30	0	0	0	0	0	0
+54	0	0	0	0	0	0
+84	0	0	0	0	0	0
+144	0	0	0	0	0	0
-	300000	20000	233333	43333	149166	138708

## Sheet: Figure 3F
Binding affinities of altered-length Cascade complexes to target and non-target DNA
	Dissociation constants (Kd, pM) for target DNA (SP-CC)
Cascade	Exp. 1	Exp. 2	Exp. 3	Exp. 4	Exp. 5	Average, pM	SD, pM
-18	1115.6	3458.4	2062.85	1454.61		2022.86	1034.15
-12	244.67	192.57	132.365			189.869	56.201
-6	20.21	35.6398	70.8217	17.1172	33.9096	35.5397	21.3417
WT	16	24.9066	18.5307			19.8124	4.58954
+30	17.56	20.2158	11.3734	6.08019	6.45462	12.3368	6.4038
+144	18.57	26.6156	60.6761	20.5501		31.603	19.682
	Dissociation constants (Kd, pM) for non-target DNA (NT)
Complex	Exp. 1	Exp. 2	Exp. 3	Exp. 4	Exp. 5	Average, pM	SD, pM
-18	6873.97	6920.98	12448.5	8256.58	5439.88	7987.98	2685.17
-12	7091.04	3794.61	3012.13	3012.13		4227.48	1944.35
-6	1653.58	4182.74	5751	1462.64	1509.94	2911.98	1957.34
WT	1852.56	3565.15	2038.45			2485.39	939.709
+30	2193.22	1882.92	9372.85	6985.49	1623.49	4411.59	3547.11
+144	2109.55	5112.5	5183.43			4135.16	1754.59

## Sheet: Figure 4B
Interference for plasmids with altered protospacer sequences
	Interference for plasmids (CFU/µg)
Cascade	Plasmid	Exp. 1	Exp. 2	Exp. 3	Average	SD
WT	PS-NS	11666667	7666667	9666667	9666667	2000000
	PS-WT	0	0	0	0	0
	PS-M6	9333333	3333333	13000000	8.55556e+06	4.88004e+06
+30	PS-NS	4000000	11333333	4666667	6.66667e+06	4.05517e+06
	PS-WT	0	0	0	0	0
	PS-T6	0	0	0	0	0
	PS-T30	0	0	0	0	0
	PS-M6	1000000	8666667	7000000	5.55556e+06	4.03228e+06

## Sheet: Figure 4D
Dissociation constants for substrates with altered protospacer sequence.
	Dissociation constants (Kd, pM) for DNA targets
Cascade	DNA targets	Exp. 1	Exp. 2	Exp. 3	Average	SD
WT	PS-WT	3.02435	2.32044	3.82209	3.05563	0.751315
	PS-M6	6.35239	5.07905	3.40717	4.9462	1.4771
+30	PS-WT	3.55871	3.81722	2.13862	3.17152	0.903804
	PS-T6	3.40071	1.6596	4.00373	3.02135	1.21724
	PS-T30	1.30656	2.5669	2.15487	2.00944	0.64263
	PS-M6	5.88632	1.7069	4.30888	3.96737	2.11053
